# Supplementary material for: Sacituzumab Govitecan in Metastatic Triple-Negative Breast Cancer: A Systematic Review with Meta-Analysis of Single-Arm Efficacy and Integration of Randomized and Real-World Evidence
Source: Cancers (Basel). 2026 Jun 20;18(12):2005. doi: 10.3390/cancers18122005 (PMC13297106; doi:10.3390/cancers18122005)
Supplement: Supplementary file 1 [file cancers-18-02005-s001.zip]

Archive with 1 entries (1 files):
- cancers-4366623-supplementary.pdf
